# Supplementary material for: Phenotypic and functional characterization of natural killer cells in rheumatoid arthritis-regulation with interleukin-15
Source: Sci Rep. 2020 Apr 3;10:5858. doi: 10.1038/s41598-020-62654-z (PMC7125139; doi:10.1038/s41598-020-62654-z)
Supplement: Supplementary file 3 — Supplementary Dataset 2. [file 41598_2020_62654_MOESM3_ESM.xls]

## Sheet: 工作表1
CD3-CD56+ NK cells	Normal		RA			IL-15 concentration (pg/ml)	Normal	RA
	Medium	IL-15	Medium	IL-15			0	45.09
	9.1	11.6	18.5	13.2			0	0
	10.4	10.7	21.3	20.6			0	34.25
	2.4	2.6	5.3	15.9			0	0
	3.1	5	4.9	5.6			0	0
	6.5	13	22	25.8			0	0
	4.5	4.3	10.3				0	13.77
	7.4	6.3	36.2	34.5			48.86	0
	7.5	6.9	15.7	15.8			0	0
	6.3	5.5	17.8	14.9			0	0
	11	12.7	3	5.5			0	0
	4.1	4	15.2	15.5			0	0
	3.1	4.3	19.4	17.8			0	0
	4.5	4.4	14.8	13			0
	13.2	14.9	1.4	2.5			0	95.71
	5.7	6.6	3.6	7.6			0	975.68
	7.8	8.5	15.8	14			0	79.86
	9.2	10.4	6	5.3			0	112.32
	11.3	9.5	21.7	21.4			1.04	0
	12.5	10.3	14.1	11.9			38.71	0
	14	15	16.3	16.7				295.64
			4.5	6.4				320.11
			12.6	14.4				468.9
			12.8	13.1				0
			16.9	15.2				305.96
			30	31.7				0
			18.7	20.1				2989.97
			8.1	9.5				0
			7.8	8.8				102.77
			18.1	18.2				0
			15.7	17.4				88.47
			37	39.8				0
			9.5	8.3				28.33
