# Supplementary material for: Phenotypic and functional characterization of natural killer cells in rheumatoid arthritis-regulation with interleukin-15
Source: Sci Rep. 2020 Apr 3;10:5858. doi: 10.1038/s41598-020-62654-z (PMC7125139; doi:10.1038/s41598-020-62654-z)
Supplement: Supplementary file 4 — Supplementary Dataset 3. [file 41598_2020_62654_MOESM4_ESM.xls]

## Sheet: 工作表1
(a) NKP46%	Normal		RA			(b) CD69%	Normal		RA			(c) CD158b	Normal		RA			(d) CD158e	Normal		RA			(e) CD62L	Normal		RA
	Medium	IL-15	Medium	IL-15			Medium	IL-15	Medium	IL-15			Medium	IL-15	Medium	IL-15			Medium	IL-15	Medium	IL-15			Medium	IL-15	Medium	IL-15
	78.9	67.8	40.8	14.3			1.5	68.4	2.2	20.8			0.9	6.7	32	42.3			15.3	22	14	11.5			27.8	14.4	27.3	24.2
	87.3	84	77.6	63			3	27.3	0.9	12.8			0	0.1	15	46.7			16.3	18.9	30.9	31.5			47.2	26.1	27.4	21.9
	80.2	72.5	50.2	46.5			1.5	27.4	0.3	25.5			8	16.3	29.4	31.5			15.8	16.2	20.3	15.4			70.5	70.3	33	29.7
	88.8	77.6	75.6	66			0.9	18.7	0	7			7.4	13.9	22.5	25.9			19	21.8	17.6	18.4			39.6	29.4	34.4	31.1
	78.9	69.3	27.3	28			1.3	24.7	2.3	38			2.8	7.2	38.4	38			22.8	19.7	16.6	19.5			47.8	32.1	25.6	15.2
	72.4	77.4	20.3	10.8			1.2	43.3	0.3	7.3			2.1	6.7	9.3	12.4			10.3	25.1	15.3	21.8			78.3	68.3	23.9	11.3
	93.6	86.3	22.8	6.2			2.3	63.7	0.3	7.3			9.6	17.1	25.3	65.8			13.3	17.1	42.1	43.1			48.4	34.7	22.6	12.9
	79.8	75.1	79.8	69.5			1.3	13.5	1.1	33.5					36.8	44.8			17.7	17.7	32.1	27.5			63.8	57.9	42.5	16.3
	72.3	68.3	67.5	62.9			1.1	15.5	0.6	18.8					32	33.8					19.5	32.5			63.1	55.9	68.3	44.5
	46.1	46.1	79.6	65.3			0.7	10.7	4.4	5.8					27.3	25.2					16.7	16.3			45.7	28.7	37.8	29.2
	85.7	81.4	60.4	61.7			3.4	22.6	1.1	2.1					43.3	43.2					19.9	16.6			37.8	41.1	68.2	52.9
	72.6	66.6	65.3	41			1.8	35	2.6	7.9					32.9	32.3									65.4	63.4	37.1	41.5
	87.9	77.3	84.9	75.8			0.1	0.5	1.5	35.7					65.4	67.9									45.1	31.1	23.9	19
	77.8	63.8	66	46.8			0.2	35.4	1.6	10.7					48.9	51									31.5	29.6	9.9	8.8
	85.9	78.1	73.4	68.8			2.6	10.9	6.3	25					59.6	65.1									41.5	36	66.1	59.8
	70.7	53.4	66.9	49.1			0.4	22.9	2.1	23.9					62.9	66.6									31.6	27.3	59.5	56.8
	79.2	46	64.6	42			0.6	7.2	3.8	24.9					25.9	28.4									46	41.2	23.5	17.1
			52.1	45.2			0.4	58.9	1.9	21					13.1	12.3									30	29.8	27.6	20.8
			40.2	45.5			2.1	57.9	2.7	18.8					18	28.7									43	26.4	34.6	44.8
			52.8	74.6			0.6	14.4	0	1.3					42	44.4									23.8	17.8	31.2	13.7
			93.6	90.9					2.9	33.5					24.4	27.4											37.5	27
			69.2	53.6					0.7	32.6					39.2	36.6
			76.4	68.8					0.7	8.6					32.8	34.8
			76.7	69.3					2.3	16.5					34.9	34.5
			90.2	84.9					1.5	21.7					26.8	30.4
			70.4	70					0.7	13.2					34.8	34.1
			81.3	81.5					1.7	19.6					40.5	41.5
			94.7	88.7					4.9	22.2					43.3	43.5
			87.4	69.4					1.2	7					48.5	49.6
			80.9	83.1					1	11.2					36.8	47.4
			68.2	66.1					1.4	7.5					56.3	56.1
			91.3	62.1					1.3	11.4					29.9	36.4
