# Supplementary material for: Phenotypic and functional characterization of natural killer cells in rheumatoid arthritis-regulation with interleukin-15
Source: Sci Rep. 2020 Apr 3;10:5858. doi: 10.1038/s41598-020-62654-z (PMC7125139; doi:10.1038/s41598-020-62654-z)
Supplement: Supplementary file 5 — Supplementary Dataset 4. [file 41598_2020_62654_MOESM5_ESM.xls]

## Sheet: 工作表1
(a) Cytotoxicity	Healthy volunteers	E/T Ratio	1:1		5:1			RA	E/T Ratio	1:1		5:1				(b) IFN-γ	Healthy volunteers	16hrs		15 days (IL-12+IL-15+IL-18 restimulation)			RA	16hrs		15 days (IL-12+IL-15+IL-18 restimulation)			(c) CD69	Healthy volunteers	16hrs		15 days (IL-12+IL-15+IL-18 restimulation)			RA	16hrs		15 days (IL-12+IL-15+IL-18 restimulation)			(d) NKG2A	Healthy volunteers	16hrs		15 days (IL-12+IL-15+IL-18 restimulation)			RA
			Control	Preactivated	Control	Preactivated				Control	Preactivated	Control	Preactivated					Control	Preactivated	Control	Preactivated			Control	Preactivated	Control	Preactivated				Control	Preactivated	Control	Preactivated			Control	Preactivated	Control	Preactivated				Control	Preactivated	Control	Preactivated
			32.1	41	23.5	28.5				6	4.5	9.5	3.8					13.3	16.3	18.2	23.8			49.3	34.3	29	19				2.4	11.9	20.6	16.5			0.6	4.2	8.6	5.9				14.8	6.7	19.4	31.6
			8.4	13.1	20.8	25.4				11.2	6.1	11	7.6					38.8	36.5	23.7	94.3			42.6	41.5	52.1	20.1				5.6	27.2	5.6	11.2			0.8	1.7	3.7	19.2				14.6	15.4	19.5	23.5
			10.6	11.8	38.7	51.7				15.9	16.6	7.3	20.4					34.2	41.5	34.6	26			25.5	32.2	10.4	49.4				0	7.1	3.8	17.3			6.1	19.9	14.3	25.6				15.4	13.7	25.8	18.9
			7.4	8.9	14.3	28.2				15.4	20.5	16.9	29.6					28.5	21.3	29.4	35.4			37.9	55.7	44.5	39.7				0.4	6.8	2.4	4.3			9.8	28.9	11.3	1				9	8.3	38.8	35.6
			35.7	38.1	14.5	20.5				19.7	16.5	18.9	23.4					28.7	27.1	18	38.7			40.3	44	37.6	25				0.7	5.7	0.2	3.4			1.3	6.8	20.4	28.9				12.5	15.5	5.2	8.1
			10.9	11.9	8.9	11.9				11.5	20.2	11.8	7.7					43.9	48.5	29.5	23.6			44.4	41	48.1	55.6				14.8	49.6	21.7	32.6			1.1	4.7	6.4	15.6				21.5	25.5	27	36.3
			5.7	7.5	6.9	13.5				15.9	24.1	44.3	56.6					38.5	41.2	24	19.8			29.3	31.3	29.6	22.5				0.3	3.8	5.6	5.4			0	11.3	3.5	4.9				14.9	12.3	17.5	68
			28.3	25.1	3.4	25.8				11.5	21.5	22.6	37					54	59.7	50	94			26.8	24.1	18	31.2				1.3	21.5	1.2	2			0.1	4.2	3.2	5.9				11.6	18.2	15.9	27.7
			1.6	12.6	35.4	50.5				14.2	17.6	36.4	58.6					26.6	41.1	66.3	96			10.3	2.3	41.3	60.6				1.1	4.4	5	9.2			0.1	2.7	5.6	2				6.8	9.7	5.5	7.7
			16.5	10.9	56.3	63.3				7.6	11.3	26.5	46.2					42.4	63.4	59.1	66.1			8.7	23.7	58.7	24				0.7	9.5	10.2	16.1			2.2	10.1	0.9	8.5				6.1	19.4	48.2	54.4
			4.3	13.5	56	77.4				46.6	42.8	48.9	46.5					35.4	31.4	63.7	76.4			44.4	57.6	76.6	75.9				0.2	5.7	18.4	31.3			5.8	37.8	4.2	4.3				8.6	12.1	54.3	58
			9.4	12.8	47.4	51.7				39.7	34.1	40.4	36.5					48.1	42.6	8.3	13.8										0.2	6	0.5	3.8					0.2	0.2				8.1	20.3	16	24.7
			19.1	28.2	29.8	37.7												28.6	44.7	54.3	59.6										3	26	4.4	5.3										2.7	19.5	8.8	19.3
			38.9	31.7	20.2	26.4												2.2	36	66.4	83.7										1.8	5.6	1.3	12.7										1	2.2	14.7	10.4
			21.6	17.6														7.7	45.7	30.2	58.7										19.9	83.5
[truncated: 4 more columns]
