# Supplementary material for: Phenotypic and functional characterization of natural killer cells in rheumatoid arthritis-regulation with interleukin-15
Source: Sci Rep. 2020 Apr 3;10:5858. doi: 10.1038/s41598-020-62654-z (PMC7125139; doi:10.1038/s41598-020-62654-z)
Supplement: Supplementary file 6 — Supplementary Dataset 5. [file 41598_2020_62654_MOESM6_ESM.xls]

## Sheet: 工作表1
NKp46	controls	RA with bone erosions			CD69	controls	RA with bone erosions			CD158b	controls	RA with bone erosions			CD158e	controls	RA with bone erosions			CD62L	controls	RA with bone erosions			perforin(MFI)	controls	RA with bone erosions			GranzymeB(MFI)	controls	RA with bone erosions
	68.2	11.5				1.4	0.2				56.3	9.3				3.3	1.1				59.5	27.4				15157	2067				25138	896
	91.3	16.9				1.2	0.3				29.9	15				3.8	17.6				58	42.5				20554	788				15153	787
	87.4	20.3				1.3	0				48.5	4.5				3.1	16.6				66.1	22.6				9059	8816				9003	805
	80.9	27.3				1	0.2				36.8	32				6	14.7				8.3	68.3				9433	2164				12773	1042
	81.3	76.7				4.9	2.7				40.5	36.8				5	20.3				34.6	37.5				8842	2123				6220	646
	65.3	27.3				2.1	1.1				3.8	43.3				8.9					34.4	25.6				9436	1984				1534	1015
	83.8					3.2	0.3				65.4	32.8				5					66.3	68.3				42547	4363				1015	5759
	60.4					6.3					32.9	36.8									9.9					9153	5243				1429	1038
	52.8					2.9					18										76.7					31622	4121				11472	701
	52.1					2.6					25.9															4207	3980				5878	646
	40.2					8.4					13.1															2643	2123				3076	1038
	66.9					0.7					6.7															3502	4121				3765	806
	93.6					1.1					42															5507	3844				11889
	50.2					0.9					22.5															11883					868
	84.9					3.8					48.9															2251					696
	79.6					1.3																				1948					1323
																										9246					764
																										16638
